# Supplementary material for: The Basic Leucine Zipper Transcription Factor PlBZP32 Associated with the Oxidative Stress Response Is Critical for Pathogenicity of the Lychee Downy Blight Oomycete Peronophythora litchii
Source: mSphere. 2020 Jun 3;5(3):e00261-20. doi: 10.1128/mSphere.00261-20 (PMC7273347; doi:10.1128/mSphere.00261-20)
Supplement: TABLE S1 [file mSphere.00261-20-st001.xlsx]

## Sheet: Sheet1
Sequences of P. litchii bZIP transcription factors
Gene ID	Protein sequence	Nucleotide sequence	Nucleotide identity with PlBZP32
Pl1.5396(PlBZP32)	MDFTSPNESDVDMMHDDSMLSANLAAQYGHPQQQGQRPLPPHPGIPNMNADPQNVFPGVYVPGLNPMDQPQQGDAMEEYARLMGIKVENDDPNVNANAFGVPGHNNDMNKIQANAAYFENLINRDRNDAMDDGNNVTSMTLPAGLGSGMNGFMGAPMAPTPPMYNPNTELAFQDGGSRLYDPSSGFPGQNPPMPFHKAPQVRSGMLPPDMVGSQTLPPEIISAMIKNNPTHNFENLSEDEKQALIKEEKSRERNRDHSRKSRLRKKEFVESLKHEVGQLQVYQQICEQCMDCIALVAAEASAVFLFSSAAYTRVLGYQNHQIVPGQTSFLDMVHPDNVPEVRAVFTKLNTLGETHRFKFRIKSTDGEYFPAETTARLAEKGVVCSTRVDRDI	ATGGACTTCACGTCGCCTAATGAGTCCGATGTGGACATGATGCACGACGACTCGATGCTTAGCGCCAATCTGGCTGCGCAGTACGGCCACCCGCAACAACAAGGCCAACGCCCACTGCCTCCGCACCCAGGCATCCCGAACATGAATGCCGACCCGCAGAACGTTTTCCCTGGGGTCTACGTTCCAGGGCTAAACCCCATGGACCAACCCCAACAAGGTGACGCAATGGAAGAGTATGCTCGCCTTATGGGTATCAAGGTGGAGAATGACGACCCCAATGTCAACGCCAACGCCTTCGGTGTACCTGGACACAATAACGACATGAACAAGATCCAAGCTAATGCTGCCTACTTTGAGAACCTCATCAACCGCGACCGCAATGACGCCATGGATGATGGC…	1
Pl_100082	MPESPVKHQVSTGTAILSSVAELIGQTGSSTGRKRGSCLSSDLKTANEIIASIQGTNHHITDELQQAIVAEALKKKIRHRERCRINQARYRQRQMKVETDIEDVIAKLKSEINGLEARCTDSSHIPTTPTIWALAAEYFRHFNHYVSSPATLHATASTFLHDIMSPDVVVGSHFGVEVQLENWRLFALYFDDVQLEVQSMSMINSDTLVASTTTNVTLTNNTLRRAFPHLNSDEYGGIKGGEWSPLAARLLGQKLVMRGSVVFEWDNATAKVVRLHFQADMMSQMVKLLGSLRDVAYVFSKGRITPDCSFVEGGTN	ATGCCGGAGAGTCCTGTCAAACACCAAGTATCAACGGGTACGGCGATCTTGTCGTCTGTCGCTGAACTGATTGGACAGACAGGTTCGTCGACCGGCCGAAAACGAGGTTCCTGCCTCTCGTCAGACCTCAAGACTGCTAACGAGATCATCGCGAGTATCCAAGGGACAAACCACCACATCACGGATGAACTACAACAGGCCATCGTCGCAGAAGCCTTGAAGAAAAAGATTCGCCACCGAGAACGTTGTCGGATCAACCAGGCACGCTACAGACAGAGGCAGATGAAAGTGGAAACCGACATCGAAGACGTCATTGCCAAGCTCAAGTCCGAGATAAACGGTCTCGAAGCGAGGTGCACAGACTCCTCTCACATCCCAACAACACCGACGATTTGGGCA…	0.48
Pl_100523	MTPVSLPSLRFESVGPLGMRVPRLPQFPSKTLSPERYDALPTVSKRLRTDSIQIHHSAAASQPELAWRSSLTPDQAAAIAIARRETGYGSVNNNKLRDLWPAPPTGATAETAEDWKKARRKEQCRINQANYRKRKRQYEQKIIEEIKTLERDIELLETHRAASVNGCRQNPIQSVGDFYYAVGVEGEQRIDVQKFRIADGNSPALQCLLDLQREEFDSVESLKLHWLWYREQFRVFQLSIVSCERLEAGEHVVIKITGQLQLDVYYDARQQRGRESQGYGTITCPIIQLFEFETEEQVITRITSEVDLVSGVAAAQDQSAPDCTLSVLRCLSEGFSMSNRYHAM	ATGACACCCGTATCACTGCCATCGCTGCGCTTCGAGTCTGTGGGACCGCTGGGCATGCGCGTGCCCCGTCTACCGCAGTTCCCGTCCAAGACGCTCTCGCCCGAACGCTACGACGCGCTCCCTACAGTCTCCAAGCGTCTACGGACTGACTCCATTCAGATCCACCATAGTGCAGCTGCTTCGCAGCCGGAGCTAGCATGGCGCTCTTCACTGACGCCCGACCAGGCGGCGGCAATCGCTATCGCAAGACGAGAAACAGGATATGGATCTGTCAACAATAACAAGCTCAGGGATTTGTGGCCTGCACCGCCTACCGGAGCCACGGCAGAAACCGCTGAGGACTGGAAGAAGGCACGTAGGAAAGAACAGTGTCGTATTAACCAAGCCAACTACAGGAAA…	0.5
Pl_100710	MSTDGSNGTDSFNFTEAIIREQRRLQQRKYRKQQRECTENLKNSVRKIQGEIRRLEQQLQYASIGLSQSQTLWGAATDYFRLFKHGFRPPSDAFHACALNALELSMASNVRDGLVCGPKAVLTRWTMFSLCFDGIFVDLQRLEKGPVENSVLATITTSIAISTESLRLVFPRVVQERETDIINSSPAIY	ATGAGTACCGACGGATCGAACGGGACCGACTCGTTTAACTTCACCGAAGCTATTATCCGAGAACAACGACGGCTCCAACAGAGGAAATACCGGAAACAGCAGCGTGAGTGCACAGAGAATCTCAAGAACAGCGTGCGGAAGATTCAGGGAGAGATAAGAAGGCTTGAGCAGCAACTCCAGTATGCTTCCATCGGTTTATCACAATCACAAACACTGTGGGGTGCTGCAACGGACTACTTTCGACTCTTTAAACACGGGTTCCGACCACCTTCCGACGCGTTTCACGCATGTGCACTGAATGCGCTTGAATTATCCATGGCATCGAATGTGAGAGACGGTCTCGTATGTGGACCCAAGGCGGTACTAACGAGATGGACGATGTTCTCACTCTGCTTTGAT…	0.36
Pl_100753	MGPLAVQQSQSPRRKTSTSSPDSSPSSHTMASPAVFPPLNLRSTSTGSRNGNSFMPHASFPQSSDSNEDAERRNATALTIVELLARAGTNGNNTQQQAPLPSLRPQSSNSTGNSPLPSLPKMVIPSLRGDQRFAFPSSSGVYSTQTPTSTGVSPHGLSPAARPMPTPAAATAQSTASAVPSPPKRGRAASASGAVNNSRKRQKDELTRLRAQVQELQRELEHVRSRMPRKSRVIPAVLNGGIKTEERSPHSPVAVTASPLMGLENVGDATSGLMVVPVWERMAQHQKEEKSKAEMENLRLKGLIQEQLKISKGLEKLLRKRCKSSMSSGSDAETSAAVLGVKRPRTSDTDETAVFASLASGLEARLAELEAVFEKGGLTRDKQELQETQMILDERRGPV…	ATGGGGCCTCTGGCAGTCCAGCAATCGCAGTCTCCTAGACGCAAGACGTCCACGTCGTCGCCCGATTCGTCTCCCTCCTCCCACACAATGGCCAGCCCCGCGGTCTTTCCACCGCTGAACCTGCGATCCACATCCACTGGCAGCCGCAATGGCAACAGCTTCATGCCACACGCTTCATTCCCTCAGAGCAGCGACAGCAACGAAGACGCAGAGCGTCGCAATGCCACAGCACTTACAATCGTGGAGCTACTGGCTCGAGCAGGCACAAATGGCAACAACACACAACAGCAGGCTCCGCTTCCCTCTCTGCGACCACAGAGCAGCAATTCAACAGGCAATTCACCGTTGCCATCGCTCCCGAAGATGGTAATCCCGTCCCTGCGTGGCGACCAGCGCTTC…	0.44
Pl_100774	RRRKYEYDSSRILDVPPMLPPRAINTRSNLQRNRSRRYQIRYRQKQLQTMKDLEDEIERLQKEIKELDYQQVCASNDNLTMSNVWDIALEYFRIFRHGFKESSYERSVLALRFLQKSMAPDVSDGHFREPKTLLRNWVVFSRYFDDIHVELESMENTTKDTLLAATTTSITISSNTLRLLFPHLNSDGHGGMDGGTWSQLAQRLEGQRLVMKSSVRFEWDDANQRVVRILTWSDMLTAMLDVLGSLKDVSHAFDGALVAPDCRLIL	CGTCGAAGAAAGTATGAATACGACTCCTCCAGAATACTCGATGTACCACCAATGCTTCCGCCACGAGCAATCAACACAAGATCGAATCTGCAACGCAATCGAAGTCGAAGGTATCAGATTCGGTATCGACAGAAACAGCTTCAAACGATGAAGGATCTCGAAGATGAGATAGAGCGACTTCAGAAGGAGATCAAGGAACTCGACTACCAACAAGTCTGCGCTTCCAATGACAACCTGACGATGTCGAATGTCTGGGACATCGCACTGGAATACTTCCGAATCTTTCGTCACGGATTCAAAGAATCCTCATATGAGCGGAGTGTGCTAGCGCTAAGATTCCTGCAAAAGTCAATGGCACCGGATGTGAGCGATGGTCATTTCCGCGAACCGAAAACTCTC…	0.45
Pl_101121	MYRHPSYSYASPPPSSHVWNSPSAYSSSEGASSPASDDASPDPTPANLEQDWEILSDILINDALSSLPPPSVVNMNHHSVHLTQNSVQNPQFGQSEATPASPFTGALPADYSSSSSMGNIHEAAQVAPRPFVASGKAQGPKKIAKGRGRGRKVTDAEMKKEPLTLEEQKKQRRRSQIASSVQRHREKKKCLVSSLQAEMAGLTTQLATLRAERRAQLANNDQLVAYEEEAMTQRRKRKQSEQANQMLKQALFQQTAFLGGMRALMGGGNLPCSKTLEFHDWVHSYTALASRDALARRKEYVAHFPQSKMELAIKLVLKNTEEETQRLLAIGEMYSGKVKLLHDGTRDAQELDDGYADVVMRELFGRLSSSNQGSQCCSMDNDGDGRVIKEFTSVFLFRE…	ATGTATCGACATCCTTCCTACTCGTACGCGTCTCCTCCTCCTTCCTCTCACGTGTGGAACTCACCGTCCGCCTATAGCAGCAGCGAAGGCGCGTCATCTCCAGCGTCCGACGACGCGTCTCCCGACCCCACTCCCGCCAATTTGGAACAAGACTGGGAGATTCTAAGTGACATCCTGATCAACGACGCCCTCAGTTCGCTTCCGCCACCTTCGGTCGTCAACATGAACCATCATTCGGTCCATTTGACGCAGAATTCAGTCCAGAATCCCCAATTCGGGCAGAGCGAGGCTACACCGGCGTCTCCGTTTACTGGAGCACTTCCAGCAGATTACAGTAGCTCTAGCAGTATGGGAAATATCCACGAAGCAGCTCAGGTGGCTCCACGACCTTTTGTAGCA…	0.43
Pl_101228	MESLQSQLSPDLFAAFQRAERDRRERNRHKQQEYRNRQQLFVLNLQTEVKQLRSEIQRLEQGRNVVFSKVLSHTASWNIAVEYFRLFRNGVDTPLPESLLSDDKVSVRQFFLKATMSPDVLFNGGQGVEMLLEMWQSATLYKDLDIELVRLESSAEGLMVGEFIWHSTITEKLLRDILPHLRNNGDENKYLPLAVKLLGARFGVPSSVRFFWDETISRILTLHYTSDTITPLLKLLGALPDVSCALSSGLVNCWGR	ATGGAAAGCCTTCAGAGTCAACTGTCGCCAGATTTATTTGCTGCTTTTCAACGGGCAGAACGCGACCGACGAGAGCGTAATCGACACAAGCAACAGGAATATAGAAATCGACAGCAACTTTTCGTTCTGAATCTTCAAACGGAAGTAAAACAGCTCCGAAGCGAGATTCAACGACTCGAACAGGGACGGAATGTTGTCTTTTCTAAAGTCTTATCACATACAGCGTCATGGAACATCGCTGTAGAATATTTTCGCCTATTTCGGAACGGAGTAGATACCCCACTACCTGAATCATTGCTCAGCGATGACAAGGTATCAGTACGACAATTTTTTTTGAAGGCCACAATGTCGCCGGATGTGTTGTTTAATGGAGGTCAAGGTGTGGAGATGCTACTAGAG…	0.44
Pl_101498	MVRAQAQADLELRRRRNRMHQAKHKLRQKEKVVDLENTIVQLRKEIQQLTLKRLQTRVVSATTLVNTSVWNVAAEYFRVFRDGYKAPVWRMESSVDVAGCSEPLIPVEAHEQKDFVLDTMTPDIAGDRGYGVEAILDDWKQLSLLLNDLHIQLERLENSGDGVIASVRSTATLTDATIRCAFPQLVNGEDLYYLTEALRGHQLVMHGWVRFDWDEKKSRVSSVQYDVDILTPIMKLVGNLEDAFRVFNRALITPQSKLVV	ATGGTAAGGGCGCAAGCCCAAGCTGACCTTGAGTTGCGTCGTAGACGCAACAGGATGCATCAAGCTAAACACAAGTTGAGGCAGAAAGAAAAGGTCGTGGATCTCGAGAACACCATTGTGCAGCTACGAAAGGAGATTCAGCAATTGACCTTGAAACGCCTTCAGACGCGAGTCGTGAGTGCAACCACACTTGTAAACACATCTGTCTGGAATGTGGCAGCAGAGTACTTTCGTGTCTTTCGTGACGGGTACAAAGCCCCCGTATGGAGAATGGAATCCTCCGTTGACGTTGCGGGGTGCTCAGAACCGTTGATTCCGGTGGAAGCTCACGAACAAAAAGATTTTGTCCTTGACACGATGACACCAGATATAGCTGGCGATAGAGGATATGGCGTCGAG…	0.43
Pl_101680	MSQNANANTGNGKGKGKARAGTKDDQVDEKVLRRRLQYKLHQRRHRAKQKQKAATLELEVHNLAAEVEILNRKRQKLLVDHNFFASRGTAGGVPARVAMEYFRLFQFGASPLHIDQQEQFLRAVMTPETEGPDYVGVDTVVTQWQRYCSFFAYTRYEVLAINVTTVGELTVVVVDSIFSIRARRDGVVTLYPALNADLELTQKLSGSIINIHGKYRFTFDTAGVITWFSAEWDLIDALHRALGDLVDVSTLLKDANISSSTGQIKVEENRTQETKPRVDPRHNVDFLLS	ATGAGTCAGAACGCGAACGCCAACACGGGTAACGGCAAAGGGAAGGGCAAGGCCCGTGCCGGCACCAAAGACGACCAAGTGGACGAAAAAGTGCTGCGACGTCGTCTCCAGTACAAACTCCATCAACGTCGTCATCGCGCCAAGCAAAAGCAAAAAGCTGCCACCCTCGAACTCGAGGTGCACAACTTGGCGGCCGAAGTCGAGATACTTAACCGTAAACGCCAAAAACTCCTTGTTGACCACAATTTTTTCGCGTCGAGGGGCACGGCCGGGGGCGTTCCAGCCCGCGTGGCCATGGAATACTTCCGGCTGTTCCAGTTCGGCGCATCTCCGCTGCATATCGACCAGCAGGAGCAATTCCTTCGAGCGGTCATGACACCTGAGACTGAAGGACCGGAC…	0.46
Pl_102144	MVWASEDKKEQKRRQHRIEMVQFRRKRKAKQEGLRGECNRLEEQVKQAASKVKALAACTSNGKDINMFADPLGDLFVEIEDLRLQNVALRKEIDIHRNYQQVLEEMTATEDAQEESILPPSLDELSSWRVRFPGSEPSFHFHPFTRDVFYATMDSCSLELNNPPTISLRGEFLGWNVRHATVSSAGEDHPLVAKSRFTKRVHSSLVAVDDVMSKEERDSWPVIVTPMNWGGVTHGHASTQVLQEFDDNSCVLVHNVRGPINLRYICFVQRHRWTEREKKRVITYTMKIADSEANKRSRSAEANDEEVQWITEGGAVLSIMEVDDRTVDAVYDHWGGCESALHAQYLFVQWAQYALRWEQMVVPSKLLPA	ATGGTATGGGCTTCCGAGGACAAGAAAGAACAGAAGCGGCGACAGCATCGCATTGAAATGGTTCAGTTTAGACGAAAGAGGAAGGCTAAGCAGGAAGGCTTACGTGGGGAGTGCAACCGCCTTGAGGAGCAAGTGAAACAAGCAGCATCTAAAGTGAAAGCACTGGCTGCTTGTACCAGCAACGGTAAAGACATAAACATGTTTGCTGACCCACTAGGCGACCTGTTTGTCGAAATTGAAGACCTTCGACTTCAGAACGTTGCTCTTCGAAAGGAGATTGATATCCATCGAAACTACCAGCAAGTTCTGGAGGAAATGACTGCAACTGAAGATGCGCAAGAAGAATCGATTCTACCACCGTCGCTTGATGAGCTTTCCAGTTGGCGTGTCCGTTTTCCT…	0.49
Pl_102733	MAVVAPVDCCFQELQFALARANAQVMTTTNLAEKRAMRAMKKRLQDRLYQRKHRAKREEKIRSLEHDVQSLQSKIARLYRELHRRKVAVANAENQRRQQSQHPNGSLQDHARSVVMQFFHIYQNGYSLPLAGLQERFLRSILAADVEGVDLRGVDAFVQQWRLYDQHFALCVLEPQVWKTQNIGDQCVMVEVEIMFYLRCHHQTIGMLFPSLKTGHVDSELVQPLVTGTTAVAGTYTFVVGHTGYVTSLKVSLQLLETLRRVLGSLQNVMQLTQDSRIELGSGTITVA	ATGGCAGTTGTGGCACCGGTCGATTGCTGCTTCCAGGAGCTCCAATTCGCGCTGGCAAGGGCCAACGCTCAAGTGATGACCACCACCAACCTGGCCGAGAAGCGGGCCATGCGCGCCATGAAGAAGCGGCTCCAAGACCGTCTGTACCAGCGCAAACACCGCGCCAAACGCGAAGAGAAGATCCGGTCGCTCGAACATGACGTGCAAAGTCTCCAAAGCAAGATCGCGCGGCTGTATCGAGAGCTACATCGTCGCAAAGTAGCAGTGGCCAATGCCGAGAACCAACGTCGACAGCAATCGCAACACCCGAACGGGTCGCTACAGGACCACGCTCGGTCCGTCGTCATGCAGTTCTTCCACATCTACCAGAACGGCTACTCGCTGCCGTTGGCAGGACTA…	0.48
Pl_102785	MTEDSSATSPRLEPKTAPALTEKQAIRREQCRANQARYRNKQLNRRRELQRQNQFLEEEIQGLKLKRRSIRFERKTNQSPWTVIGEVFRLLEDGFQSPWRLASLEEMMKHAETRQILEFLQKAFVHNVAMGELQGVNTLMDQWRRYSLYFEEPHIELRRVETLMSGVVSAVATLSVTITEFTVRCILPHLANPKGVKGKVASLHKQLVGQRIDCNFSIRFLFDDTSGRVIRLEPKIDLVSPMLNLLRNIKDVSIVLGHALLTSEGMIGDLSSRSRRGND	ATGACTGAAGACTCTAGTGCAACGAGTCCGAGACTCGAGCCAAAGACAGCACCAGCTCTCACCGAAAAGCAAGCCATTCGACGTGAGCAATGTAGGGCGAATCAAGCACGCTACCGGAACAAACAGCTGAATAGGAGGCGTGAGCTCCAACGGCAGAACCAATTCTTGGAAGAGGAGATTCAAGGTCTTAAACTGAAGCGACGAAGCATCCGGTTCGAGCGGAAAACCAACCAAAGTCCGTGGACAGTCATCGGAGAAGTGTTTCGTCTTCTTGAAGACGGGTTTCAATCACCATGGCGGTTGGCGAGTTTGGAGGAAATGATGAAACACGCTGAAACTCGACAAATCCTCGAGTTCCTACAGAAGGCGTTTGTCCATAATGTAGCCATGGGTGAGCTG…	0.45
Pl_103101	MTKCVTFESPVLNSSKSGSERSSTQRSSAGRRGFKTGGRRSKECNTATAQRREYYRCKQQRYRENQRKLVVNLEDKILQLHEEVEQLKRTRERFTVQVPRRLTIWIVATEYFRIFESGVLTRESMSSNDLEFLRATISPDTSFGTVRGLDAHLDNWGLFTQYFPDVHIDLKQLKQIRDQSLIADITATFTISETSMWHVFPHLFASGERTRCARIAARMRGQTLVLQGSVRFEWDDEINQVSYVHTHLDMMSALLQKWTDLEDVALIFNKALITPECNFREESATQF	ATGACGAAATGCGTTACATTTGAAAGTCCAGTATTAAACAGCTCGAAGTCAGGTTCTGAGCGTTCATCCACTCAACGATCATCAGCCGGTCGTCGCGGGTTTAAGACAGGCGGTAGACGGAGTAAAGAGTGCAATACAGCAACTGCACAGCGCAGAGAGTACTATCGGTGCAAACAGCAACGATACCGAGAAAATCAACGAAAACTGGTAGTGAACCTCGAGGACAAAATACTGCAACTACATGAAGAAGTTGAACAGCTCAAACGAACGCGAGAACGGTTTACAGTCCAAGTACCAAGACGTCTTACAATATGGATTGTCGCGACGGAATACTTCCGCATTTTTGAAAGTGGCGTCTTGACTCGTGAAAGCATGAGCTCAAACGACCTTGAATTTCTA…	0.45
Pl_103237	DHFTSAIEIIIGEKNRQRELRRKRQVRYRKKKDDLVKSLEQETTQLQLDIQELQQRHHAILSAVPDKETSWNAATRYFHHFRYGYQRSMAVTTGLAPLHVQLEFLRATMALDVVHDAGRGAEALVTHWRTFSLWFENIECRLVTLKHDTEDSLLATTITSFTIAETTLINVFPHLCGNESDQRSPLTTKLLGQRIIMKGFVRFDWDSAFGRVTRILGESDMMVPMLSVLGNVNDVSVTFDKALVGLNFQFKQ	GACCACTTCACATCGGCCATAGAAATTATCATTGGCGAGAAGAATCGCCAAAGAGAGCTTCGCAGGAAAAGGCAAGTGCGATACCGAAAGAAGAAGGACGATTTGGTGAAATCTCTCGAACAGGAGACGACACAATTGCAACTCGACATACAAGAACTCCAGCAACGTCACCATGCTATTTTGTCCGCAGTTCCTGATAAAGAAACTAGCTGGAATGCAGCAACTCGGTATTTTCACCACTTTCGCTATGGATATCAGCGGTCAATGGCTGTTACCACTGGATTAGCACCGCTTCACGTTCAACTTGAGTTTTTGCGCGCAACTATGGCCTTGGATGTGGTTCACGACGCAGGTCGCGGTGCTGAAGCCTTGGTGACGCATTGGAGAACATTTTCACTC…	0.43
Pl_103318	MISLKKEASYLNYQLVFLRSKHKFMRADGAVAEWEEKAIAQRHKRRQAEELNAQLRYALFQQNGYVRNLKAMFSLGSPNSMELNMRRFLHTYTHLRTDPQSRARDLAFVCTDGKLELGMQTVLRETEGIPVLRPHISTRQISTSSTEFGASTVAVYAFDTMNTVQIFLAACGAILGCGSAWPKYTQLDSYGKVVDAPSDSIRYGVSGCRYRSDDGQDELAVESRGLSYFKIMDRCAVLLWDYADDDDLYPMDKDTLVKRDVIGTVVVRPEICEDGIERVVCRSICTKVHSVSLTQLSPDIRRFSESKKMDSHALGFLNGAQQESNQMDDVDLRFLSELLSQDSSTPNAAPVMNSMPSPSSSSHSMENSDSADSAKSPEELTNAGGSERKRKMMSLDSTG…	ATGATCAGTTTGAAGAAGGAGGCTAGTTACCTGAACTATCAGCTGGTTTTCTTACGCTCCAAGCACAAATTCATGCGTGCGGATGGTGCAGTGGCGGAGTGGGAAGAGAAAGCTATTGCTCAACGTCACAAACGCCGACAAGCGGAGGAACTGAATGCACAACTGCGATATGCTTTATTTCAGCAGAATGGTTATGTGCGCAACTTGAAAGCGATGTTTTCGCTTGGTTCACCGAACAGCATGGAGCTTAACATGCGACGCTTCTTGCACACGTACACGCACCTACGGACCGACCCGCAGTCTCGTGCGAGGGACCTCGCTTTTGTTTGTACGGATGGTAAGCTGGAGCTGGGGATGCAGACGGTTCTTCGTGAGACCGAGGGTATCCCTGTCCTGCGT…	0.29
Pl_104142	MSPEAIKQHKAQRRREQVRAASRRCRDRQRKETEDLRTKVFQLEEFIAHTMQSHEWEMRQQLERIQALQQENELLTQQLAAATAARVDEIEPVPLGTPVKLEDSALPEDLVDCISDDVPCQWSHELVYHAVEDTTRQLVTMLESQVEPVKSPIIFGWQFDFWCEGDKYFGRNRKFFPNVTALELAKRMQMVDPQRYMETFPEVKKMEILHVFDENVLVMRLVKALPESSGPDAVDVKAEVVEPEPQLDASFGSPVDDASKKKKKKKKKSRRKSLEKSQSEVEDLIEELKANDDQPQSEEEDNQASSIEDEENQESTVTEKSTVAEESTVPESTVAEETTVSEESSTAESTVTKESTVTQESTVMSTVTESTVTEVTTIEKDTVATDDVSEDELGPPPLD…	ATGAGTCCCGAAGCCATCAAGCAGCACAAGGCCCAGCGTCGGAGAGAACAAGTGCGAGCAGCGTCACGACGATGTCGCGATCGACAACGCAAGGAGACGGAGGATCTGCGCACCAAAGTGTTTCAACTCGAGGAGTTTATCGCTCATACGATGCAGTCACATGAGTGGGAAATGAGGCAACAACTCGAGCGGATCCAAGCACTGCAGCAAGAGAATGAGTTGCTAACGCAACAACTTGCAGCTGCAACGGCGGCAAGAGTGGACGAGATTGAACCGGTGCCATTAGGAACCCCTGTCAAATTGGAAGATAGTGCGCTACCGGAGGATCTTGTGGACTGTATTAGTGACGATGTCCCGTGCCAGTGGAGTCACGAGCTCGTGTATCACGCTGTGGAAGAC…	0.2
Pl_104651	MKPTTNKDQARVIAELVLAERRRTREMRRMRQIRYRKKKDDYANRLDEENKQLRDEIQQLERRRRSVSATIPANENAWSTVVEYFRLFRFGLRELLTTARPSSSLETQTCAQRDFVLTSMTSDVVFNGERGIEAIMKSWFSISNCFASIDMQLDGMEKDANRSIIATTVTTVTFSKHTLVNLFPHLCRTDGRGQVVSPLGEKLVDQTIVMRGPTYFEWDSAYCRIQSIQDHSDMLTPMLRVLGTLEDVSRVFDKALITPDFHCRLKTNSSS	ATGAAACCCACAACAAATAAGGACCAAGCTAGAGTCATAGCTGAGCTAGTCCTCGCAGAACGACGACGTACACGGGAGATGCGGCGTATGAGGCAGATCCGATATAGGAAAAAGAAAGATGACTATGCTAACCGCCTTGACGAAGAGAACAAGCAACTACGCGACGAGATTCAACAGCTCGAACGACGTCGCCGCTCTGTATCTGCAACAATTCCAGCAAACGAGAACGCTTGGAGCACAGTAGTCGAGTACTTTCGACTCTTTCGTTTCGGTTTGAGGGAATTGTTGACGACAGCACGGCCCTCTTCGTCACTAGAAACTCAGACATGCGCTCAAAGGGACTTCGTACTTACGTCAATGACATCAGATGTAGTGTTCAATGGTGAACGGGGAATAGAG…	0.45
Pl_104652	MGSRWTTHQDTTRSNASATYRGKLQHSSDRPNSYFALRDKHSVHAKLGDQHVPMAELTFSEQQRQRELRRMRQIRYRKKKENYANSLEEETKQIREEIEMLEKRCRTESVVIPKSQNIWSVVTEYFRLFRHGMRKCELLSSQANFLHSTMAVDVAFNEVHGAQMVIENWKLISFWFPTIEIELECLDKAAAGWFVAITATTITISEQTLRVVFPHMCTSQDGIVGDKLLGKTIVMRGSARFKRNAANDQISSVVAQSDMLTPMLQILGSLEAVSRLFDDALITPAFQAKLPVHTC	ATGGGTAGTCGTTGGACGACACATCAAGACACGACTCGATCTAATGCATCAGCGACGTACAGAGGAAAACTACAACATTCCAGCGATCGACCAAATTCTTACTTCGCACTGCGCGATAAGCACTCCGTTCACGCAAAACTCGGAGATCAACACGTCCCAATGGCTGAACTAACATTCTCAGAACAGCAACGACAACGAGAACTTCGTCGAATGAGGCAGATCCGATACAGGAAGAAGAAAGAGAACTACGCTAATAGTCTTGAGGAGGAGACTAAACAGATCCGAGAAGAGATTGAAATGCTTGAAAAGCGTTGCCGCACAGAATCCGTAGTCATCCCCAAAAGTCAGAACATTTGGAGCGTCGTGACCGAGTACTTTCGGTTGTTTCGCCATGGTATG…	0.48
Pl_104654	MDTCVLHPPTSRVLSDAVISGVVQRTRSISRSDTTGVRPSSYHNASTVEPRWSRYPSNEQAQAIAPQYSQDTARLYDTATIPTLDRKRQRSESDTPVNSKLMMLAVSSDDNTKKSAEDALREVASQDWFIEQQNHQREIRRMRQIRYRKKQQDYMSTLEEDNRQLQQEILQLEQRRRAITSAIPSEKTLWNVAVEYFRLFRYGLRASDLPKQPSNTQDKNACVQLNFLRSTMAPDVMYNAGRGIESIMRNWTYFSLWFKDVEVELDGLKKSRVDSLMAKTTTTFTITEKTLVSVFPHLCGKDSDAAGRQLANKLLGQTIVMRGSTRFDWDIGYGRVTSVISESDMLTPMLRLLGSFEDVSRVFEKPLISLTPYRGQGISINR	ATGGATACCTGTGTTCTTCATCCACCTACCAGTCGAGTCCTTAGTGACGCCGTGATTAGTGGTGTAGTACAGCGTACCAGAAGTATTAGTAGATCAGATACAACTGGTGTACGTCCGAGCAGCTATCACAACGCAAGTACGGTTGAACCCCGTTGGTCGAGATATCCATCAAATGAACAAGCACAAGCAATTGCACCCCAATATTCACAAGACACTGCAAGACTTTACGACACGGCCACGATCCCGACCCTGGACAGGAAGAGACAACGATCGGAATCCGACACGCCAGTTAATTCCAAGTTGATGATGCTAGCTGTGTCTAGTGATGACAATACCAAGAAATCGGCTGAAGACGCTCTAAGAGAAGTAGCTTCCCAAGACTGGTTCATCGAGCAGCAG…	0.5
Pl_104747	MQTLSADDIRKRKNAIAAQRARDHKEQRTRDLEDMVRELWKRVQYLESVIQALHPNEPLDGLYSQYEPYSVSQTIRPLIRIEDEGGHSPPSSNMKELSWLLVGNSKRSNNDHNGQV	ATGCAAACGCTCAGTGCCGATGACATACGAAAGCGGAAGAACGCAATCGCGGCGCAACGTGCACGGGACCACAAGGAACAACGGACCAGAGATTTGGAAGATATGGTGAGGGAACTCTGGAAGCGAGTGCAATACCTCGAATCGGTTATCCAAGCGCTGCACCCTAATGAACCCTTGGATGGTTTGTACAGCCAGTACGAACCATACTCAGTCTCTCAAACCATTCGACCACTGATCCGCATTGAAGACGAGGGGGGGCACTCCCCACCGTCGAGCAACATGAAAGAATTGTCCTGGTTGCTGGTCGGAAACTCAAAGCGCTCAAACAACGATCACAATGGACAAGTTTGA	0.26
Pl_104748	MESKGYRSLFDASSDSEEKASVHEPREIIRDLDEQQERFCATQAQAPAEVAPPARSTPSYPKGYYPPDAGSGSPLFLEKLRAPQLAQLSEKELDTKIRELENWNFRLNLDEGFQSASPMEWNESNIMASRFISDVTVVAGNGDVAAPSGFTKLPMDLNYSASGDYVYLCVKRGGPRALTQLHVLFESSSSDPEKVIRVNCNNGGDTGDGTGMSVHIGYDSVQLKGNMEQLETLAITDVAVVIGDQPSPSSAYIMVTRNLNEGSPGAQPIFLCYTLAPLGGFVCDSSRDHSEFGECLFAARHLIGVRSVLDLDERRLDFAQVTLSAERKRGDAAIMEAHYRQHQPGMLKRLQSGLQRAQSYEDKQMQEEALKRIPVDKLHERARANPSPMPLYSDELLKQ…	ATGGAGAGCAAAGGGTATCGGAGCTTGTTCGATGCAAGCTCCGACTCCGAAGAAAAAGCGTCTGTACACGAGCCCCGTGAGATCATCCGTGATCTCGATGAGCAGCAAGAACGATTCTGTGCTACTCAGGCGCAAGCTCCCGCTGAAGTTGCACCTCCAGCCCGTAGTACGCCTTCATACCCTAAGGGTTATTACCCACCTGACGCGGGATCGGGATCTCCTTTATTTCTAGAGAAGCTCCGAGCTCCTCAGTTAGCACAACTGAGCGAGAAAGAACTCGACACCAAGATCCGCGAGCTCGAGAATTGGAACTTCCGGCTTAACCTCGATGAAGGTTTTCAATCTGCGAGTCCAATGGAATGGAATGAATCGAACATCATGGCGTCACGGTTTATCTCC…	0.21
Pl_105175	KSVDTQFELLSALAPLTKLIEASKASRSPATAVNALQAASASQPKLKRKKRIRPKTERRREQCRNNQAWYRKRQRGFVQELEKSVSDLHDEIQKLNKERHMLCYGIQTKNNIWNIVVEYFHLLRYGFLMPMCGTELDDVSTTVDLQDQEYFLRAVMAPDVAFGELSGVEALIDQWQRYSSYFGHLFFHLNRMEELPIGIMQASATLSLSITEAMLRFVFPHLLNQAKEVCGGDDESTDKYSSLCARLLGQRLDCRCSVIFSWDDSDQDVSYVLKEAVITPEYLIGELSTESSNVAGWN	AAGTCTGTCGACACCCAGTTCGAGCTCTTATCTGCACTGGCACCACTCACGAAACTCATTGAGGCCTCAAAAGCCTCGAGGTCTCCTGCGACTGCGGTCAATGCACTGCAAGCAGCGAGTGCGTCACAGCCGAAGCTCAAGCGCAAGAAGCGCATTCGACCCAAGACGGAAAGACGACGGGAGCAATGCAGGAACAACCAAGCATGGTATCGTAAGAGACAGCGAGGGTTCGTTCAAGAGCTCGAGAAAAGCGTCAGCGACCTCCACGACGAGATCCAAAAGTTGAATAAGGAGCGTCACATGTTGTGCTACGGCATTCAGACCAAAAACAATATCTGGAATATCGTCGTGGAGTACTTCCATTTGCTTCGCTACGGGTTCCTCATGCCGATGTGTGGG…	0.48
Pl_105177	MYTRPTLGSKIARPVFHRGRRREGTIDSEFTKPSMQGLKHSPSGEAISVTKSVLPSMATAFISPSQTSSSLNPSRYRSAEPYVAFRYSPKSLTDVSTSRDDALTMVADCVNQHTGALESQHKRKRIRLKTERRREQCRANQARYRQKQLHHAKTLEETVQQLRADIPVLELQRNRLLYGGQQNVWNVVVEYFHVFRFGVPVTLPVMSEDGTICPSEQLENAETKHQLAFLRSSMAKDVILGERSGVETLMKQWRLYSSRFQSLYFQLERVERTNDNFVSVSATLNVTVSEMTFRCVFPHLLDEGEHDVDPTNACLRSKLLGRRLQIPCSLCFEWGGNAACRVVRLEMTTNFMTPLMKVLDNLSDVALVLEHALITRDGAVGRPLFTGKQLRSAFVFVSW…	ATGTATACCCGACCGACGCTAGGCTCTAAGATTGCTCGACCAGTTTTCCATCGAGGTCGACGCCGAGAGGGTACGATCGACAGCGAATTCACGAAACCCTCCATGCAAGGGCTTAAGCATTCTCCCTCGGGAGAAGCGATCTCTGTCACGAAGTCTGTGTTGCCATCTATGGCCACAGCATTCATCTCGCCGTCACAGACGTCTTCGTCTCTCAACCCGAGTAGATATCGCTCGGCAGAACCTTACGTAGCCTTTCGCTACAGTCCCAAATCACTCACAGACGTGTCGACGAGCAGAGATGATGCCTTAACTATGGTGGCCGACTGCGTCAACCAACACACGGGTGCGTTAGAATCTCAACACAAGCGGAAACGGATTCGACTCAAGACTGAGCGTCGA…	0.41
Pl_105213	MGLPPANPISPKQEVAKTFASRRKITKTNYKTPAHRLEQCRINQTRYRTKQKEFQRQLEKSVQSLRRDLDDLKRRRQEVASREMNEQSPWNVVADVFRLLETSFRSPWCMTNKEDAENRTRMKSVLAGIQNAFAHDVSMGNVSGVDALLEQLQDYSRFFGEPQIRLKKVEEEAPGVVVATARLRLTVSEYTLRRVFPYLQKVSRSKYDTLPSVGERLLGQQLHCSCTMRFFFGAGTGRVVKMDTSIDWITPLLQTLGNVEGVLQVLDSALITSECVISASTGNEASKHDR	ATGGGACTACCACCAGCCAACCCAATTTCGCCCAAGCAAGAAGTAGCGAAGACATTTGCATCCAGGCGCAAAATCACGAAAACCAACTACAAGACACCCGCCCATCGACTGGAACAATGTCGAATCAATCAGACTCGTTATCGGACGAAACAGAAAGAGTTCCAGCGACAGCTCGAAAAGAGTGTGCAAAGCCTGCGTCGCGATCTGGATGACTTAAAGCGCAGACGGCAAGAGGTTGCGTCTCGGGAGATGAATGAACAGAGTCCGTGGAATGTCGTTGCAGATGTCTTCCGCCTTCTGGAAACCAGTTTTCGGTCACCGTGGTGCATGACCAACAAAGAAGACGCCGAAAATCGAACAAGGATGAAGAGCGTACTAGCAGGGATCCAAAACGCATTC…	0.46
Pl_105459	MGDHHEVGASSGERNPSSPAAMSGIDWSIFKDGEEDTFGWLLRNNTSSTSTGTTINAVGNLENDILPLDDIEIDRMMAGASALSTQQMTKSPAVSTTTAAGAIGDENYEDFDDDEAWEEEEEKSTEKRTVAKSGAVTASTGVKKRGLRAAAAQNTEEKNPANTRNTRAKSKTNTLNTTKSKRPLKRKKSGPASPIAAGSGDEEDLEKKQLRRVKNLVSVREFRKRKMKQLEQNEARLRRLEAENMDLKMRLKIGKEAILSEQREKQQIKEQMREMLQRNANEHEIAQFLNMYKVTYSDYGPKRREKLHFHLSRIRELLLPTQVTKLSLYSVEQGVDMLRRDHVIKEDPMSAPESATATMSLWGILVDELEVSDEQQRQILERRAAIKNVRDDLNHTLSI…	ATGGGCGACCATCATGAGGTGGGCGCTAGCAGCGGCGAGCGCAACCCGTCGAGCCCAGCAGCCATGAGCGGCATTGACTGGAGCATCTTTAAGGACGGTGAAGAGGACACATTCGGGTGGTTGCTGCGCAACAACACGTCGTCTACGAGCACAGGGACGACGATCAATGCAGTAGGGAACCTGGAAAATGACATCCTGCCGCTGGACGACATCGAAATTGACCGGATGATGGCAGGGGCTTCGGCACTGTCAACGCAGCAGATGACCAAGAGTCCGGCAGTCAGCACAACTACTGCTGCTGGAGCGATTGGAGATGAAAATTATGAAGACTTTGATGATGATGAAGCGTGGGAGGAGGAGGAAGAGAAGAGCACTGAAAAGCGTACAGTAGCTAAATCA…	0.48
Pl_105539	MDRLHRELVAFTGLEQLSSSQLHDLPWRVKELVLITLFREQLSSSEVAEKLQTKSKDRKLERKAEKLLDELDRSVVRKKEENYRADFMQMAAAELARLGAPALITWQKLVYDKECCAQAFRLLLTRIKSSRRSAASGVSTNSSSLLAARYAAGGSRQGRYLRRGNDDTALQDDKLRDNQDDEELNDEPEECTRFPPLKPTHAPLRLQTSTRRKRSSIASQSTCDNKTSGLDWNFDTTIETSPEEDRCDEVSESGSTEKISQTTRTTSHQTGAGITIERTLSSRQPSHYASKFKKNQLQALQEENITLTAENAKLRDEIKQLEELNAVLQNDNSHNTLLHGSGESVEFAQRRMRLLQTQNLQLQRQVSLLQDAVQAHEHAEANLMSALNHWRSLIEAGRE…	ATGGACCGCTTGCACCGGGAGCTAGTGGCGTTCACGGGGCTAGAGCAGCTTTCGTCATCTCAGCTGCATGATCTGCCGTGGCGCGTCAAGGAATTGGTGCTCATTACGCTCTTTCGAGAGCAACTCTCCTCGAGTGAGGTGGCGGAGAAGCTGCAGACCAAGAGCAAAGACCGCAAATTGGAGCGCAAGGCGGAGAAACTATTGGATGAGCTAGATCGCAGCGTGGTGAGAAAGAAGGAGGAGAATTATCGAGCAGATTTCATGCAAATGGCTGCTGCGGAGCTGGCAAGACTGGGGGCACCGGCGTTGATCACGTGGCAGAAATTGGTGTATGATAAGGAGTGCTGTGCACAGGCATTTCGGTTGTTGCTTACGAGGATTAAATCTTCACGACGGAGT…	0.37
Pl_105584	METPLAHVFQPTPPHTLDDELYPFLDGDADSPDNELFMSVYPTDLDFAATVQALPAHQSDTTQLQLKFDDSLLHQPLNLPQNTTPLSPSAFQDPSKQHKTFFGASPRKSSRSSSRPRARPRVASAPSSTRSDSPTSSPPSSVHGGSDGGGSSLRDSEEILNAPVKSLTEEEKKLRRRAQVAKSARKHRNRQKEELARLREQVQMLQEQMALMTHQGSNSPTSIKREQDVITQHRKRKKVDEDEEEMDGVLTNPNVGLISVPLQKPHIQHWYHRLPVDTLERSTMLTRIADKRMAIGEQYIRAEFSAGVSYPLTDIKLNSNGPDLEIKQVRGRLVSGFTHHEVGEACWNSFSNFVFDVPERFRRHVTCERLMELDTNTRYGRTIVPVLRDHKGRMVYFHS…	ATGGAGACGCCACTCGCGCACGTCTTCCAGCCAACACCGCCACACACTCTAGACGACGAGCTGTACCCGTTCCTCGATGGGGACGCCGATTCCCCTGACAATGAGCTGTTCATGAGCGTCTACCCTACGGATCTGGACTTCGCTGCCACCGTCCAAGCGCTTCCCGCACACCAGAGCGACACGACGCAGCTGCAACTCAAGTTCGACGACAGTCTGTTGCATCAGCCACTCAATCTGCCGCAGAACACTACTCCATTATCCCCATCGGCCTTCCAGGATCCCTCCAAGCAGCACAAGACGTTCTTCGGTGCATCACCTCGGAAGAGCTCGAGATCAAGCAGTCGTCCGCGCGCACGCCCTCGAGTAGCATCTGCGCCGAGCTCTACGCGGTCAGACTCA…	0.48
Pl_105643	MGATYQLAPERRHISLSPSDTLVELDCLQTPTTTFTALLSAAQSVVFDTSPTANKCDATPVPDSSVTQRRLRNRASCRKTRLKRKLEHHALEILARERKERHDYLTKLSRELREENDNNDVLIPGSTHQAEPDELFREFAARSLHYALVDREYHGWRQVAPRPATTKMKQKSEEAANPPIRISKRLRRASDISTAPQSDYVSPQFSLIEQWRPIVDGLKNVDLKLHRMKENNLGGDVFDRYCYWKFVGVNSVKMQRDGEITAVVVSGTTRLRFHGRLVQEVNISSVLRKDDGPFDFATIHNTTDEAYGNDKLKE	ATGGGAGCTACGTACCAACTCGCACCAGAGCGTCGTCACATTAGCCTATCTCCGAGCGATACGCTCGTAGAGCTTGACTGTCTACAAACACCGACCACAACGTTCACAGCACTACTAAGCGCGGCTCAATCCGTTGTGTTCGATACTTCTCCCACTGCTAATAAGTGTGATGCGACCCCGGTGCCAGATTCTTCCGTGACTCAGCGCCGTCTTCGCAATCGTGCATCCTGCCGTAAAACTCGACTCAAACGCAAACTCGAGCACCATGCACTCGAGATTCTAGCTCGTGAACGCAAAGAGCGACACGACTATCTGACGAAACTTTCCCGAGAACTTCGAGAGGAAAATGACAACAACGACGTGCTGATACCTGGTAGCACTCACCAAGCTGAGCCCGAT…	0.49
Pl_105685	MWDELRDLSSPQTPRSCISEGSAPSTPLDVIRGASPIHSPAVRVHTLQSGRINPICGEDQEVRHTSSFQFDMNDSQLNELWTSQAFPASAAFSSMSMPMMDIPMTTPLTWTKSEHVIECQNLPNASAMERRRQKNRDCMRRARQRQRDELNTMKATVARLEKQYAQLTLKSNTAQNLREGALVSRKASDYAEAMELARRLGAENLYLKAEIQQQGEWKINLSRILQSTIEVDGPRWAQQFQQPSLGGEAVLRMRLDERNEFEAAEEFGFHPLTDLGLTQVILENSRTISRVQSRLLVPSSFDTDNGARTRRMQSFGWDMVQRVHGNIMECVFTKKFRGLNVAQLMQKTWANDMRLGEFKKVKGETSRLEVLQQVNPNAYVLVRDVMSPTVDISTFRSVF…	ATGTGGGACGAGTTGCGAGATCTCTCGAGTCCGCAAACCCCTCGCTCGTGTATTTCAGAAGGTAGTGCACCTTCAACACCTTTGGATGTCATTCGAGGTGCTAGTCCCATCCATAGTCCAGCCGTTCGAGTCCATACGCTGCAATCAGGAAGAATAAACCCCATCTGTGGAGAAGACCAGGAAGTGAGACACACGTCCAGTTTTCAATTCGACATGAACGATTCACAGCTCAATGAACTGTGGACATCGCAAGCTTTTCCAGCCTCTGCAGCGTTCAGTTCCATGTCGATGCCAATGATGGATATACCCATGACTACACCATTGACATGGACCAAGTCAGAGCACGTGATCGAGTGTCAAAACCTCCCAAATGCAAGCGCTATGGAGAGACGACGACAA…	0.46
Pl_105707	MASPFHAPLAFELHESRPDFLPEEWSDTDQQIFESFLLPSPSSSSLADSSDSSASVKPEPLPVKKKTRGSRKRVSVEEKRMKHREVQRRFMQRKKEMLAGVKMSIIALERQVAVLKLSSEREALETENKSLQLEADTKAQTLPTLDALELIFQREAKAVELQFKPFTVQQWQALVCQTLENVDSILTQKAMEASGMNVMGWSDRRHVENTSVKFTLHKAFPQICAENLWNTTWQRLSTDSYASFFSPSLFIRKHLLQKVCDDAIIIYRVICYPQTGRVSRAIEVISRVRREHDFVYFVRTLDLPDVKERVCATDIWTQSLTVLRFMPSDPNRPEVGCVVQYGGHYVNIPKGGVKYWLMEILFLVLRFESSLISPMFSLSN	ATGGCGTCTCCATTCCACGCGCCACTGGCTTTCGAGCTGCACGAGTCGCGTCCCGACTTCCTCCCTGAGGAATGGAGCGACACAGATCAGCAGATCTTCGAGAGTTTCCTCTTGCCGTCGCCGTCGTCTTCATCTCTCGCAGACTCTTCTGACTCGTCCGCCTCCGTCAAACCAGAGCCGTTACCAGTGAAGAAGAAGACACGAGGCAGTCGCAAGCGCGTGTCAGTGGAGGAGAAGCGCATGAAACATCGAGAAGTGCAGCGCCGCTTCATGCAGCGCAAGAAGGAGATGTTAGCGGGTGTCAAGATGTCCATTATCGCTTTAGAGAGGCAAGTGGCAGTACTTAAGCTCTCAAGTGAGCGTGAGGCTCTCGAGACGGAGAATAAATCGCTGCAACTT…	0.5
Pl_105794	MSIDYGMPIVLPPIGPLFASSGTTLPYDDEQREQYEEDMARYFGVPLPSCIRRKPTLDEEPASLRTPTSVQPSGGFPPSSSPVKDDAKKTTLPLLQLDSPTDVSEHSEEEKLRVSRERNRLHAQRTRIRKRELLESLKERIEALQDEYELLKQAYDFHATAVCLLRLGNVVDVPCVQKLELVGVNSTEDRDEDGQLCEKHESDEETQEHDKDCKEDACTCLATQLNTNGKRPYATNNMLVCSKEERERVRRERNRLHARRARLRKKLVLEKSQQAVHDLRERNDRLRSRLSVLVSSIYGSEACLDDPDATDEGVGDMELRREASHTWILLRADESTCLGSEVDIAITLAMDTNLEEELLTEIRTLVKKEKYLAQLQDQLDEFQGDSGLTDINRVQREEL…	ATGTCGATAGACTACGGGATGCCCATCGTCCTGCCTCCCATCGGGCCGCTCTTCGCCAGCAGCGGCACCACGCTGCCCTACGACGACGAGCAGCGCGAGCAGTACGAAGAAGACATGGCGCGGTACTTTGGCGTGCCGCTGCCCAGCTGCATCCGGCGCAAACCGACGCTGGACGAGGAGCCGGCCAGTCTCCGCACACCCACAAGTGTTCAGCCCAGTGGCGGCTTCCCTCCTAGCTCGTCCCCGGTCAAAGATGACGCCAAGAAGACGACACTGCCGCTGTTACAACTGGACTCGCCTACGGACGTCTCGGAACATTCAGAAGAGGAGAAACTCCGTGTCAGTCGTGAACGCAATCGACTCCATGCGCAACGTACGAGGATTCGTAAACGGGAGCTG…	0.32
Pl_106154	MHLAMLHEGCLKHRESVITSDFGRNGDKDSQVGRFQQDDKDLRQKLEKCPDVEVFLPSGIRGDGYCEDAMGYVKYLQGRALPRWVLDVEFEDKKTGKKLTYHDLCPKTPLIFMNHFWDGLPDSPSWPDTKPVYLMPNVEMYELEADHYWRVDVVLSLYAKSQLGASDVAKNFSNVHFVHTAGKSVFKGTNAVLDCWLTRPDFPPLDVFVDQDIYNSFMRKIYDDQIKAQPQPKKITIHTGRVPSRMFGRMMIEAAYLLCTSVLEGYGHYINQARANAALIVTTDAPPMNELLSPESAILVPHPSTVVDKQLLGGNFDGEHGLQGVKGMATHVKGGEICNAVERILEMTADERQAMGERARKQYVLDTHFFAARMNELRALARTEIKLRMAHQTAMTDTP…	ATGCACCTCGCAATGTTGCACGAAGGCTGCTTGAAGCACCGCGAGAGTGTCATCACCTCGGATTTCGGCCGCAATGGCGACAAGGACAGTCAAGTGGGACGTTTCCAACAGGACGACAAGGATCTACGACAAAAGCTCGAGAAATGCCCCGATGTGGAAGTTTTCCTGCCTTCTGGGATCCGAGGAGATGGATATTGTGAAGATGCAATGGGCTACGTCAAGTATCTGCAGGGTCGAGCGTTGCCTCGCTGGGTTTTGGACGTTGAGTTTGAAGACAAGAAGACGGGCAAGAAGTTGACGTACCACGATCTGTGTCCCAAGACGCCGTTGATCTTCATGAACCACTTCTGGGATGGACTACCCGACAGTCCGTCGTGGCCGGACACTAAGCCAGTGTAT…	0.35
Pl_106390	MKEVASLPRTPTMTAAAPAGPASAHLHASADPAADVSADMELMGGNRDMFSWLLFNSENMTAPAGVGGHPGGVDHAHTLATSMALDDPFRMLGPGDDTSLPLALHPTSAPLIQTGALTVALPATTPATTTPPATMSAPMKPAQTQRGKKRSAAEVAEVAKDLHGKPLTNTEGLLRHLESANNALVQKRQAVPAAVPAAKSPKTEKPASSSGSDNNTNGDATSLQRKLKLERNRESARECRRRKREHILGVEERCRQLERENMELRGQLKAGKEAIRQEEKEKNRVCEELEKMIQRGASEKELAEKIDNFKEQYSDYGHGRRSALSYHLHQIERLLLPTQVTKMCIWALRQDDSFWQDEEDETSLPVILAKELGLSEDQKKKIQQQRGSISLICENLKSA…	ATGAAGGAAGTTGCCTCGCTGCCCCGCACGCCGACGATGACCGCCGCGGCGCCTGCTGGCCCCGCTAGCGCGCACCTGCATGCCAGCGCGGACCCAGCTGCCGACGTCTCCGCCGACATGGAGCTCATGGGTGGAAACCGCGACATGTTCTCGTGGCTGCTCTTCAACTCAGAGAACATGACGGCGCCAGCAGGTGTGGGCGGACACCCGGGCGGCGTTGACCACGCGCACACACTGGCCACGTCCATGGCTCTGGACGACCCGTTCCGCATGCTCGGTCCGGGAGACGACACCAGTCTCCCGCTGGCGCTGCACCCGACGTCGGCGCCGCTCATCCAGACGGGAGCACTCACAGTTGCGCTGCCGGCCACGACGCCCGCCACCACCACGCCCCCAGCC…	0.49
Pl_106968	MAVSTHPLPDTRFFSDEVICAVIPRANPSYNVHNKSTSSNQQQALNQRNSVGSNKKELSAIRRRERGRLNQARYRNKQKMMILSLQHDISKLQKVISELELQQDNVCFGIPIKKSVWLVASEYFCIFQFGFKSPTPELQAFVVSFLQNVMASDVMDGAICGPKAIMGNWELLSLVIGDIHVQLECLETVGEDSLVATTTTSFTFGPDTLRRVFPLVDCGAGGGDREYLAKKLQGQCIIMHGSVRFDWDNKNDCVWRMTSQSDLMTPILHLLGNLEDVSRVFDNALVTPDFRLVV	ATGGCCGTCTCCACCCACCCCCTACCAGACACCAGGTTCTTTAGCGACGAGGTGATTTGCGCCGTGATTCCGCGTGCGAATCCGAGTTACAACGTCCACAACAAGTCCACGTCGTCGAATCAACAACAAGCGCTCAATCAACGGAATTCTGTTGGTTCCAACAAAAAAGAGCTGAGTGCCATACGAAGGCGAGAACGCGGTCGGTTAAACCAAGCGAGGTACCGCAATAAGCAAAAGATGATGATTTTGAGTCTCCAACACGATATTTCCAAGCTGCAGAAAGTGATCTCTGAGCTTGAGCTGCAACAGGACAATGTTTGTTTTGGTATTCCGATAAAGAAAAGTGTGTGGCTTGTTGCATCAGAATACTTCTGCATCTTCCAATTCGGATTTAAATCG…	0.46
Pl_107178	MSPAEREAHRLRNREWMRKSRQRQRQEILEMEDNVKQLEKRYTELCQLSVTKEKQTEEVTHFDSERQKQIYVESFALVKRLGAEKLFLQSVLKRKVAWVRKLRCILDFEANDLVRKPQFQTPLDDLELDVLDESQAKKELGFYHLSEWDLTQIILKNKSEIHHVENRLLRSSVLQTVSDTRTHRMEAFGWDIVQRVEGGVMEFVFTKKFSGLNILEILQKTWVNDMHLERFRKVKAETRRLQVVQEMNPSAFVFVRDVASPSDISLFRSVFVRFLIESTREIPLRTSDFDTTESVTGTGYILGTHSVTTDHTRRLSEGELSGKVAWADLALKIGAFDVVDPITGETCQYVRWAGRTDYCSEEHAQRNASDTLQGMLRWEMLVIAPALNLISLRFD	ATGAGTCCAGCCGAAAGGGAAGCGCATCGACTGCGGAACCGCGAGTGGATGCGAAAATCAAGGCAGCGGCAACGTCAAGAGATTCTTGAAATGGAAGACAATGTCAAACAACTCGAAAAACGATACACCGAATTATGTCAGCTTTCCGTCACCAAGGAAAAACAAACAGAGGAGGTCACACACTTCGACAGCGAAAGACAGAAACAGATATATGTCGAATCTTTCGCACTAGTCAAGCGGCTTGGAGCCGAAAAATTGTTCTTGCAGAGTGTGCTGAAACGAAAGGTGGCTTGGGTGCGTAAGCTGCGATGCATTCTCGACTTCGAAGCTAATGATCTTGTGCGCAAACCGCAGTTTCAGACCCCTTTGGATGACCTGGAACTCGATGTTCTGGACGAA…	0.5
Pl_107179	MTYRRKLTPVEQEIRRVKNRDGMRKIRHRQRQELQRMKSTVAELEKQYAELCRHAKPASELTVHDELVVNDDDEQNHPDLVVLAKQLGAEKLLLQTMLKQKATWALQIQRVLDFEASSLAATLRFQSTTTVKLDTVDELQAVDEFGFHPLTEWDLTRAILNNKRDIRHVENQLNPISGLIDKRTHRMKAFGWEIIQRVEGSVMEFVFLKQFTNLNVLDIMHKTWINDIKLARFQTVKAETSRLDVLQEMNPNAYVFVRDVDSPSAISTFRSIFVHFLVEATKEFPDSVGGILTGTGYVLGTQSVTTGRPTHAIERDETGRKRAWADLALTTEAYDVENPVTGEHYQQVVWAGRTDYCTDEDAQRNAADTLQGLLRWEMKIVAPALNLKSLCLD	ATGACCTACCGTCGCAAGTTAACTCCGGTCGAGCAAGAAATACGTCGCGTGAAGAATCGTGATGGCATGCGCAAAATCCGCCATCGCCAGCGGCAAGAACTGCAACGAATGAAAAGCACCGTCGCTGAACTCGAGAAACAATACGCCGAGCTCTGTCGTCATGCTAAACCTGCATCCGAGTTAACTGTACACGATGAACTAGTGGTCAATGACGATGACGAGCAAAACCACCCTGACCTGGTGGTGTTGGCAAAACAACTCGGGGCCGAGAAGCTCCTTCTACAGACAATGCTCAAGCAAAAAGCAACATGGGCTCTCCAAATCCAACGTGTATTGGACTTCGAAGCGAGTAGTCTAGCTGCAACTCTGCGTTTCCAAAGCACCACAACCGTGAAACTC…	0.5
Pl_107681	MSMGLHSAREELGLPNVAGSHGMGLSTSTGYLSGDVGQQIAGLPKPISLSPRTFGMEDLRDFCGPVGTFKTGLTPRVFSTGLTPRSGFTPRFTTGFTPRINVTGLSQAPNAPPTDTPSAYMNRPGAGYSPRSAADANNNKISPSGFTPKDVSGAKVPMRFPGAFSNNSPPKMSMAEQYKQEPQAPPQSHIQQMQQIHHQTQQMNHGPPHHGQMPHPGMANMNMPMYDYMNRPALQQPTDPRLSVTPNSDRVSDQEDLDERRRMKNRERVRKCRKRKQDRLNFLEDRTAELEKENGMLKAKMARKDSGMKEEPLTEAQMNDLRKKQNTTLSSYVRAYNEADGSAFETSASGIWADNAEILYGTSGVRVAGLTDIVASKKSSASVFAKYEIKQYTVQWKPN…	ATGTCCATGGGCCTCCACTCGGCGCGCGAGGAGCTTGGCTTGCCCAACGTGGCTGGAAGCCACGGCATGGGTCTCTCCACTTCCACGGGCTACCTCAGCGGCGACGTTGGACAGCAGATCGCTGGACTACCCAAGCCCATCAGCCTCAGCCCTCGCACCTTCGGCATGGAAGACCTGCGCGACTTCTGCGGCCCTGTCGGCACCTTCAAGACGGGCCTTACGCCTCGTGTCTTCAGCACGGGATTGACCCCTCGCTCAGGCTTCACGCCTCGATTTACGACTGGGTTCACTCCTCGCATCAACGTCACGGGCCTGAGTCAAGCACCCAACGCACCACCTACGGACACCCCCAGTGCCTACATGAACCGACCTGGAGCCGGTTATTCACCGCGCAGTGCC…	0.49
Pl_107890	MFTKPRVYVGDEERRRKQRDLKRRYRERRKAMQQQVAQLEARYDALLNAQQQTAMITSRTPSLLEQQYTEATNELNSLRRQIAVTKQKLAEFDGFASSLEVYLTDFDAPSAVTAASLASGATKSSLLMAPSLPSPVSTEPHPRLTEHECQEMIKKCYYEIFDRRFRGQCLSSGMHMLGWEDQMFLDGTTLQFSMSKQVTGMSANTLMQKTWDIVTTEQHMRTIQYSTLGVKVLHKINDDTLVIQRCVHHPQLKTVNWNNMVMFRLRSPRGYVVAYQTINHPAYAEGYTEYFTGHEDIVAEDLQPKFSRVNTLQWFLFEDDDNLDFDMDSGGSDLELLGSSDSEDSSSSVKQEFLRRGRRGLAPTQPNSNSQRMGGGVKVSFGGKVDNRDTSYARFYMFE…	ATGTTCACCAAGCCACGTGTGTACGTGGGAGACGAGGAACGACGTCGCAAGCAGCGCGACCTCAAACGACGGTACCGTGAACGTCGCAAAGCCATGCAGCAGCAGGTTGCGCAGTTAGAGGCTAGATACGACGCCCTGCTGAACGCCCAGCAGCAAACCGCCATGATAACTTCTCGTACACCATCACTACTTGAACAGCAATACACGGAGGCCACGAACGAGCTCAATTCGTTGCGACGCCAGATCGCAGTGACCAAGCAGAAATTGGCAGAATTCGACGGCTTTGCGTCGTCTTTGGAGGTTTATCTCACTGACTTTGACGCCCCATCCGCCGTCACTGCGGCATCGTTGGCTTCAGGAGCTACCAAGAGCTCACTGTTGATGGCGCCGTCATTGCCG…	0.51
Pl_108572	MHSNLNIKEGGVRHNKQASKKRSVVDIEARRQRNREHQARYQTKQKDKLMDLENSIGALKEEIQEFGLHRQVVSYGVSTSPTRWAVVAEYFRLFQNGVKESLSMNSEMIVPVESPVQRSFLQTTMTSDVVSVVGYGVEALLHNWKRISLCHPDIDIKLVRLENGPGNSLVAITKGAHTITEDTLRFAFPNLIAGSEDCRWLASRLLGEKFVMNGCTHFLWDNEAERVVSIQYTADLLTPMLHLLGNLEDVSKVFTNARLNPECRFIVS	ATGCACTCGAACTTGAATATCAAAGAAGGGGGCGTTCGACACAATAAGCAGGCCTCGAAGAAGAGAAGTGTTGTCGACATTGAAGCCCGTCGACAGCGGAATCGAGAGCATCAAGCTCGGTACCAGACCAAGCAGAAGGACAAATTGATGGACCTCGAGAACAGTATTGGCGCTCTGAAGGAAGAAATACAAGAATTCGGCCTTCATCGACAAGTTGTCTCCTATGGTGTATCAACTAGCCCAACAAGGTGGGCTGTTGTTGCAGAGTACTTTCGTCTCTTCCAGAACGGTGTTAAGGAATCGCTATCGATGAACTCCGAGATGATCGTACCAGTTGAATCACCCGTACAACGAAGCTTCCTCCAAACTACGATGACATCCGATGTGGTTAGCGTTGTT…	0.44
Pl_108798	MLLANNTREEPLAAFTMGESPEELEENKDNGAEPITMPCVMMCLRDVRELFQKFPPSVKTGVLNFEVLQSAESAVVAEECLRLQRELHEASEAGKGWKAIKRTTTSIIKLLEPQNSIASGSDAVEVSTCAANGVPKAVKGDNGADVATMREEQPPLFAFVQWATSASTYEMCFAPLADFCTARAGTSYTGKLVACDPLLADKPLQNADQLSGAVALLRRGSCSFPEKIERVQRAGAVAAIVCNDDENDLDAAFVMSVDHIDAANATLPAVMISHNTFLRIQSALNITTARILCLAGEATDGLLASSGKTVSFRNFPMPSASEVIAKDKESTVDVPPVSDLVFDLHVACREGDHAACQRVLASVEGDEVARKLVNASCPSNGLTALHHACAGGNDNVVEL…	ATGTTGCTCGCCAACAACACGAGAGAAGAGCCTCTTGCAGCCTTCACGATGGGGGAGTCGCCAGAAGAACTGGAGGAGAATAAAGACAATGGAGCAGAGCCAATCACGATGCCTTGTGTGATGATGTGTCTACGGGATGTGAGAGAGTTATTTCAGAAGTTCCCACCGTCAGTGAAGACTGGAGTGTTGAATTTCGAGGTTTTGCAGAGTGCAGAGAGTGCAGTTGTTGCGGAGGAATGTTTGAGATTGCAGAGAGAATTACATGAAGCATCAGAGGCTGGAAAAGGGTGGAAAGCTATTAAGCGCACGACGACGTCGATTATCAAGCTGTTGGAACCACAGAACTCGATCGCATCTGGAAGCGACGCGGTAGAAGTTTCTACTTGTGCTGCAAACGGA…	0.29
Pl_108952	MHQARFKMKQRKKMEELEISIEKLQEEIQELKLQREAIAAGVMTETTVWNVVTDYFRMFRYGVRTSELANPSSALVGQHSSLRPEVQRNFLMATMASSVSSEAGYGVDALMESWSFVSKIHPDIDIQLMNLESDVDGFVVGRMCESKRNWLTNYWVSN	ATGCACCAAGCACGATTTAAAATGAAGCAACGCAAGAAGATGGAGGAGCTGGAGATCAGCATCGAGAAGCTACAAGAGGAGATTCAAGAACTCAAGCTCCAGCGAGAGGCGATCGCTGCCGGTGTCATGACCGAGACGACAGTCTGGAATGTCGTAACCGATTACTTCCGAATGTTCCGCTACGGTGTGAGAACGTCGGAGTTGGCGAATCCAAGCTCTGCATTGGTGGGTCAACACTCATCGCTTCGACCTGAAGTACAGCGTAATTTCCTAATGGCAACGATGGCGTCGAGTGTGTCGAGTGAGGCGGGATATGGTGTAGACGCGTTGATGGAAAGCTGGAGCTTTGTGTCCAAGATCCACCCAGACATTGATATTCAGCTCATGAACTTGGAGAGT…	0.31
Pl_109756	MASNNSSDDETRLKSTMGPERPAPVKKQHKLKKTGKVRALSTERSRQCRERQKIYSENLEAIVRALRTEVCDLEILRNLRREQNLQLRGSVSGSLAKIIREYMTVFRHGMPAPAVEAVTAGKKRSLALAYQPTPDAQREFLNCIMDPYVEVFDWCGRFVLGASTLLNGWTAWAAWHDSLNFELVDIDVVDTEDTLAVTTKANLRVRVSQKTIEHLFPHILNNQQLCNKMLGQEICYPIRDTFFFASNKRIIKYMCDIGFADALLPVAGDYETVLYLMSPPNQASLNDLAVRTSPGDLSERSRLDVEFLLSEEEDIPAR	ATGGCGTCCAACAACAGCAGTGACGACGAAACGCGCCTGAAGTCCACCATGGGACCTGAACGACCGGCGCCAGTCAAGAAGCAGCACAAACTGAAGAAAACCGGCAAGGTTCGGGCGCTCTCGACGGAGCGAAGTCGTCAGTGTCGCGAACGTCAGAAGATCTACTCGGAGAATCTCGAGGCCATCGTCCGCGCGTTACGCACCGAGGTGTGCGACCTCGAGATTCTGCGCAACCTGCGCCGTGAGCAAAACCTGCAGTTGCGCGGCTCGGTCTCCGGGTCCCTTGCCAAGATCATACGCGAGTACATGACTGTGTTCCGACACGGGATGCCCGCGCCGGCTGTGGAGGCCGTGACCGCCGGAAAGAAGCGCTCGCTCGCATTGGCCTATCAGCCCACG…	0.48
Pl_109904	MDQRNHPYGMPAGRAGMPTGMPQQRAPQQPGMQHYGIQDMMFDPLPMSNGMFHQAPPMHQQHSGMGGLMQQQGMVAPEDDPRFVDDLLGALGNDPVGLGGQQQQHLGQMNHVYDQQHMMPPHSQAPNPCASGRTQGMPMTSQAPPMQQGGMPGSMHMNQMNPGAGGMGVGMQQQSSMGTASSGLGTLGGLGANIPAPTAAPRQAAVVPSAIVPTTTSKSTSSRALATSSNNGGSSDEENMGEDDAQKKKERRRQQVRYASRRRRKKQKDEESFLRDRIAELKEQIRIIGGDLTEQCSQMAGMSEQALTEAYEKQMVTVQTLRKDNNKLKEQLLQHENFARMIQYGLNALPSDCRDVDRKKIAGVPMWISDQMNPLKGPTLVVDLNLCHEAVRHAYNELK…	ATGGACCAGCGCAACCACCCGTACGGCATGCCTGCCGGCCGCGCGGGAATGCCGACCGGGATGCCTCAACAGCGCGCGCCGCAGCAGCCGGGAATGCAGCACTACGGAATACAGGACATGATGTTCGACCCGCTGCCCATGAGCAACGGAATGTTCCACCAGGCCCCGCCCATGCATCAACAACACTCGGGGATGGGAGGTCTCATGCAGCAGCAGGGAATGGTGGCCCCCGAGGACGACCCGCGCTTCGTGGACGACCTGCTGGGCGCGCTGGGCAATGATCCTGTGGGCCTCGGTGGACAGCAGCAACAGCATCTAGGTCAGATGAATCACGTCTATGACCAACAGCACATGATGCCTCCGCATTCACAGGCACCCAACCCTTGTGCCTCTGGACGG…	0.44
Pl_110355	MHSAGRFRAASRRQLPRWDADDEDEGDAFLSASDLVKTLQPVPRSQNRRAMADREPVRRWAPPMETPPFEWSFDERKAGATGARAYGDLDSDALQTEDYRARGLYDEPRHSQAQLQRYRHQQHERQEHDASSQHYRRTSDMYAREMRGREALDSAPFDPPRRIPRTGASSPFGVRPREARVMNRRYTPGFGSRMDDVPLEPAMLDMYPDEVDTSRREFGQHARQRSHQVPRRHANDEMTGRRTLHDPDLPRDRRGGESRAVYEELVPTPTATAISHNSGYGAGGAGTSNVMTDLSSSRQRLSQLVARAHNTKRPRLDEQSTTATPASATEDKSSKSIVAKKSVATPVSTSSDGKEGESQPKRRCGRKSMNYSSEQKRERNRAAVKKCRQRQALKLEYLQ…	ATGCACTCGGCCGGTCGCTTTCGAGCCGCGTCTCGCCGCCAGCTGCCGCGTTGGGACGCAGACGACGAGGACGAGGGCGACGCCTTCCTGTCCGCGAGCGACTTGGTCAAGACGCTGCAGCCCGTGCCTCGCAGCCAGAATCGTCGCGCCATGGCCGATCGAGAACCCGTGCGCCGCTGGGCTCCCCCCATGGAGACGCCGCCGTTCGAGTGGTCCTTTGACGAGCGGAAGGCTGGAGCCACTGGAGCCAGAGCCTATGGAGACTTGGACTCGGACGCGCTGCAGACGGAAGACTACAGAGCCAGAGGCTTGTACGACGAGCCACGACACAGTCAGGCGCAATTGCAACGCTATCGCCACCAACAGCACGAACGACAGGAGCACGACGCGTCCTCGCAG…	0.45
Pl_111018	MENDADQANVSHSVLLPLNKQIHINRNSFRREYQRKAQQRYRMRQRKHINDVENGNQHLQAEIEHLQARLASHQTEIKVSLTIWTDFTISRERLSQKMTVWRGVLLWMAPEVILGERYQYAVKADVGVAELGRACISLNPWDRPTAAEALYRLQVIRAKEMPVWYAEPNCDGTPYNVFISDTTTCTSDEYCSDSRSPAHKIVCTTDFKLAVEDLFGSSPYLLQESLDMELVMLFIVSFVGVAWDSLSDLCVVLEFVDGGDLRMLLNKYQDMHEAVGFNHQKVTIALQVCHALAYLHSLMPPVIHRDLKSRNILLNRDMEAKLSDFGISRERMERTMTAGIGTSLWMAPEVMLGEWYDDKADMFSFGVLLSELDVHTLPYANAKKNSRDSYGRQMPDAVL…	ATGGAAAATGATGCTGATCAAGCCAATGTGTCGCACTCGGTCCTCTTGCCATTAAACAAACAAATACACATCAACAGGAACTCATTTCGCCGGGAATATCAAAGGAAAGCTCAGCAACGCTACCGAATGAGACAGCGAAAACACATTAATGACGTCGAGAATGGCAATCAGCACCTACAAGCAGAAATTGAGCACCTCCAAGCCCGGCTCGCCAGCCACCAAACTGAGATCAAGGTATCATTAACTATCTGGACAGACTTTACCATCTCGAGAGAGCGACTCAGCCAAAAAATGACGGTGTGGAGGGGGGTTTTGTTGTGGATGGCGCCTGAAGTGATACTTGGAGAAAGGTACCAGTATGCTGTGAAAGCGGACGTTGGTGTAGCGGAACTTGGACGA…	0.48
Pl_111026	MTEFIRTIWQNNSATPAKKEAVQPVDQIRLPPSAAAPSERLIKLEPPSSPSDSDSGKAQRMARVNARRDKRKPLEAVDNAHSSKKLKTEAALDPSGEERLRAMEAQLEHLDPDSKEAKKKRRLIRNRMSAQLHRERKKAYVGQLEDQLQAKEKELKALQEQLAAMAVESEQLKQQLGRKESMDQEPQIKAEPVPVAVPEPVVVPAESTVDWAACLEDMDEAMVGEDLLCDLDESPLTAYGLSPISEDPVTAALAEEEERQKMQAQTQSHHEIHAAKKNLAMMMAMMFSVTFCGQSDSVANVTSGSNFSSMFNAVPVKELSQMSIASRIVACLEKTSWEDFQDVSSWTASAASAAAAAAVAVTADKKTRKTANSPSAASDVTDSGSCASPKELEDVGMSF…	ATGACTGAGTTTATCCGCACCATTTGGCAAAACAACTCGGCCACTCCGGCCAAGAAGGAGGCCGTGCAGCCCGTGGACCAGATTCGCCTCCCACCTTCGGCTGCGGCTCCTTCCGAGCGCCTCATCAAGCTGGAGCCGCCGTCGTCCCCTTCCGATTCGGACTCGGGCAAGGCGCAACGTATGGCACGTGTGAACGCTCGCCGCGACAAGCGCAAGCCACTGGAGGCCGTGGACAACGCCCACAGCAGTAAAAAACTCAAGACAGAGGCTGCTCTGGACCCTAGCGGCGAAGAACGTCTACGTGCAATGGAAGCGCAGCTGGAGCACTTGGATCCGGACTCCAAGGAGGCCAAGAAGAAGCGTCGTCTGATCCGTAACCGCATGTCGGCGCAGCTCCAT…	0.46
Pl_111054	MLMEHHPQGRSSWAPSLYSSSTMSASTTTSPAYDALRPAAYSSENLLYQSQPHPQDQDNSYRYTYSEAPRPTFAPLPPPPRDDPLAPSRLRYLPPSLPRPMIGGSLSPHVRMGDKLSPVPAVVTPAYTVKSGGPVTPKRATDEERRAKHREAQRRFVKRKKIEMMQLKQLAVELEKRHDLLQVVSERETLVRENEALMQQLESQNKKTDTNQPVQEAKEEVKVENLEREEHPRSEITWEARTFEW	ATGCTGATGGAGCACCACCCCCAAGGACGATCGAGCTGGGCGCCATCGCTCTACTCAAGCTCAACCATGAGCGCGTCAACGACCACTTCACCGGCCTACGATGCTCTGCGTCCTGCTGCTTATTCGAGCGAGAACTTGCTGTACCAGTCACAGCCGCATCCACAGGATCAAGATAACAGCTACCGCTACACGTACAGTGAGGCTCCACGCCCGACGTTCGCGCCGCTACCCCCTCCACCACGTGACGATCCGCTGGCACCGAGTCGCCTGCGGTATCTGCCGCCTAGTTTGCCACGACCGATGATCGGTGGTTCCCTGTCACCTCACGTTCGGATGGGCGATAAACTATCGCCCGTTCCAGCCGTCGTCACGCCTGCATACACTGTAAAATCTGGAGGC…	0.44
Pl_112142	MDAFHNLLREATNPRNAGSSGSSPLPTPGSLTQALQNAGGGMGMTPPQLGGSGNGMGLPMGMSMPLSMPGLQPGTSNGLAPIHGRMNPLMAANSQMFPSLGGTPTSMMASSGGATTTATSAAAPAPAAEKKKTATKKRKAPSSNADESGEDGRKQPEEYEDPKAKRRAQIAKAARKHRQRQKDELIALRAKVKDLKEQIEVLQSSEPSEHNTELGWKQEAEQHAEIRARVDQENEFLRKTLMEQMKFIQRLQDYFTKQPLLNMPSLDMILNSSSSASTTPAALSNTISAVPSVLQLQSGSFRDRLIEMATEAMTNAEKQLTACETAFRNPKTSTMTYFGLQVQYEMGKNEMGIFFRHHLYGCNSSVVMNDLWSVIGDLTFEKGFAFTETAEVLEEVDPN…	ATGGACGCCTTCCACAACTTACTGCGCGAGGCGACGAACCCGCGCAACGCCGGCAGCTCTGGCTCGTCCCCGCTGCCGACTCCCGGGAGCCTCACACAGGCACTGCAGAACGCCGGAGGAGGCATGGGTATGACGCCCCCGCAGCTCGGCGGTTCAGGCAACGGCATGGGACTACCAATGGGCATGAGCATGCCGCTGTCTATGCCCGGGCTGCAGCCCGGCACGTCCAACGGCCTCGCGCCCATCCACGGCCGCATGAATCCGCTCATGGCTGCCAACTCGCAGATGTTCCCGAGCCTCGGTGGAACCCCTACTTCTATGATGGCAAGCTCAGGTGGTGCGACGACCACCGCGACGTCTGCTGCTGCTCCTGCTCCAGCAGCTGAGAAGAAGAAGACT…	0.47
Pl_112591	TMSLRGRPIGSGSASNQRLSNSLHRCAIALCSNQAVAEGVCSMHLSRNGRVSGSQGAVMDSRAMGARGPPPSSGGMDDPMGDERYYRANSHGAMQPRAGPATKKHKSSPAEPVNRYVMDNSGSNGGLTRESLNEMVNQMQYSKNTGTSAYENDPYVAAQASGSTNGSNRSESDGSVDETNLRRERNRIAARKSRQRKLDRISNLEDEKMRLEQHRDMLVQEIRSLEKKDSGAASNVVLTITDKEYQQLQNKRLQIIKHVEEAYNSGDILSTVKYFRDDSIVSGPQNSSVHLRGKDALVLDYLCTTYLFGDVRLHHAKVDCGGPRSQHFRVHWALSGTIKSAGVSMNKEFLELIESVKGRRVTIEGVSNYSFSGDKIVYVHRTADQAKFLSALVNLSKR	ACAATGAGCCTACGTGGACGACCCATTGGCAGCGGCAGCGCCTCGAACCAGCGCCTCTCGAACTCGCTGCACCGCTGCGCGATCGCACTGTGCTCGAACCAGGCTGTGGCCGAAGGCGTTTGCTCCATGCACTTGTCCCGCAACGGCCGCGTGAGTGGCAGCCAAGGCGCCGTGATGGACAGTCGCGCCATGGGTGCGCGGGGTCCTCCTCCGTCCTCAGGCGGCATGGACGACCCCATGGGCGATGAACGCTACTACCGCGCCAACTCACACGGCGCCATGCAGCCACGCGCCGGGCCTGCTACCAAGAAGCACAAGTCGTCGCCTGCCGAACCTGTGAACCGCTACGTTATGGACAACTCGGGCTCAAACGGCGGCCTCACCCGCGAGAGTCTGAAC…	0.51
	#REF!
