# Supplementary material for: The Basic Leucine Zipper Transcription Factor PlBZP32 Associated with the Oxidative Stress Response Is Critical for Pathogenicity of the Lychee Downy Blight Oomycete Peronophythora litchii
Source: mSphere. 2020 Jun 3;5(3):e00261-20. doi: 10.1128/mSphere.00261-20 (PMC7273347; doi:10.1128/mSphere.00261-20)
Supplement: TABLE S2 [file mSphere.00261-20-st002.xlsx]

## Sheet: Sheet1
Sequences of orthologs of PlBZP32 used in this study
Species	NCBI accession number/Gene ID	Protein sequence	Protein name
Peronophythora litchii	Pl105396	MDFTSPNESDVDMMHDDSMLSANLAAQYGHPQQQGQRPLPPHPGIPNMNADPQNVFPGVYVPGLNPMDQPQQGDAMEEYARLMGIKVENDDPNVNANAFGVPGHNNDMNKIQANAAYFENLINRDRNDAMDDGNNVTSMTLPAGLGSGMNGFMGAPMAPTPPMYNPNTELAFQDGGSRLYDPSSGFPGQNPPMPFHKAPQVRSGMLPPDMVGSQTLPPEIISAMIKNNPTHNFENLSEDEKQALIKEEKSRERNRDHSRKSRLRKKEFVESLKHEVGQLQVYQQICEQCMDCIALVAAEASAVFLFSSAAYTRVLGYQNHQIVPGQTSFLDMVHPVR	PlBZP32
Phytophthora sojae	XP_009522189	MDFTAPNESDVDMMHDDSMLNANLAAQYGHPQQQQRPLPPHPGIPGLSADPQNVFPGVYVPGLNPMDQPQQADAMEEYARLMGIKVENDDPNVNANAFGVPGPNNDMTKIQANAAYFENLISRDRNDAMDDGNNVTSMTLPAGLGSGMNGFLGAPMAPAPPMYNPNTELAFQDGGSRLYDPSSGFPGQNAPMPFHKAPQVRPGMLPPDMVGSQTLPPEIISAMIKNNPAHNFENLSEDEKQALIKEEKSRERNRDHSRKSRLRKKEFVESLKHEVGQLQVYQQICEQCMDCIALVAAEASAVFLFSSAAYTRVLGYQNHQIVPGQTSFLDMVHPDNVQEVRGVFTKLNTLGETHRFKFRIKSTEGEYYNAETTARLAEKGVVCSTRVDRDI	PsBZPc32
Phytophthora parasitica	XP_008897978	MDFTPNDNDVDMMHDDSMLNANLAAQYGHPQQGQRLPPHPGIPGMNADPQAVFPGVYVPGLNPMDQPQQGDAMEEYARLMGIKVENDDPNVNANAFNMAGPNNDMSKIQANAAYFENLINRDRNDGMDDGNNVTSMTLPAGIGGGMNGFMGAPMPPAPPMYNPNTELAFQDGGSRLYDPSSGFPGQTPPLPFHKGPQVRPGMLPPDMVGSQTLPPEIISAMIKNNPTHNFENLSEDEKQALIKEEKSRERNRDHSRKSRLRKKEFVESLKHEVGQLQVYQQICEQCMDCIALVAAEASAVFLFSSAAYTRVLGYQNHQIVPGQTSFLDMVHPDNVQEVRAVFTKLNTLGETHRCMYFSAALGYVVTALIMVIWLFNS
Phytophthora ramorum	Pr_80934	MDFSSPNEPDVDMMHDDSMLSANLAAQYGHPQQPQRPMPPHQGMPDPQTVFPGVYVPGLSPMDQPQQGDAMEEYARLMGIKVENDDPNVNANAFGPTNDMAKIQANAAYFENLISRDRNDAMDDGNNVTSMTLPAGIGSGMNQFMAGPIPAPQVYNPTAELAFQDGGSRLYDPSAGFPGQSPPMPFHKGPQVRPGMLPPDMVGSQTLPPEYISAMIKNNPTHNFDNLSEDEKQALIKEEKSRERNRDHSRKSRLRKKEFVESLKHEVGQLQVYQQICEQCMDCIALVAAEASAVFLFSSAAYTRVLGYQNHQIVPGQTSFLDMVHPDNVQEVRAVFTKLNTLGETHRFKFRIKSTDGEFFNAETTARLAEKGVVCSTRVDRDI
Phytophthora infestans	XP_002898884	MDFTPTDNDVDMMHDDSMLNANLAAQYGHQQGQRMPPHPGMQGMNADPQAVFPGVYVPGLNPMDQPQQGDAMEEYARLMGIKVENDDPNVNANAFGVPGPNNDMSKIQANAAYFENLINRDRNDGMDDGNNVTSMTLPAGIGGGMNGFMGAPMPPAPPMYNPSTELAFQDGGSRLYDPSSGFPGQSPPLPFHKGPQVRPGMLPPDMVGSQTLPPEIISAMIKNNPTPNFENLSEDEKQALIKEEKSRERNRDHSRKSRLRKKEFVESLKHEVGQLQVYQQICEQCMDCIALVAAEASAVFLFSSAAYTRVLGYQNHQIVPGQTSFLDMVHPDNVHAVRAVFTKLNTLGETHRFKFRIKSKDGEYFNAETTARLAEKGVVCSTRVDRDI
Albugo candida	CCI49924	MSFGRPNQTNDVDMSLEDEDLGALDMEMVSDFPHRENISSNGSHSHFSASLVPGVSNASAETPGNFQSVEEYAALMGITLDTNGVHPSTNEHNGPYYSQSAEHQPSSSELAKIQANAQYLESLCRPRDTPSSNNATSMTLPAGIGSGLGGASSNLFGNSNASTATYGQSSTVEYASAGLNGSGGLYNPNQPSVTASSNLFTLQHPTENKIAHLGLAGNVPGVLSTPHTNTSAMNGLLAPSQPFGPTNNPHHRWLHQHELGSQTLSPEVLNAMLKNNVHAQQRYAVMKEEEKAALLKEEKSRERNRDHSRKSRLRKKEFVENLKQEVQQLHIYQELCEQCCDLIALLSTEIPGYIFTYRSTAYARLLGYEMESIVIGHSSFLDFVHSGDLPDVSRQFEAL…
Pythium ultimum	PYU1_T002872	MDFTSPSEADVDMMQDDSMLGFGHQHLQQQQQPQHMGSLVIDTQQNFASPFAPELIPGLAPGALQPPNGQNTFPASVEAYAMAMGIKLEGGPDELPPSTPLAHMQAPVNAFNLQPASDMAKIQANAAYFDDLYRRAGSEMDLSSGANPTSMTLPAGIGSGMNSFVGANSVAAANFGRSNDLEFGDMNRLYNPGAYGGGAPLQMHKPGAIGLDKFAPRIMQHDGSMISQTLSPEMLATMNNGHNFDNLNEEEKQAMMKEEKSRERNRDHSRKSRLRKKEFVESLKHEVSQLQIYQQICEQCLDLIALVNQDAIFMYSSAAYSRVLGYQGHQLIAGQTSFLDLVHPENVQEVRSVFQKFSALGESKKFQFRIKSVEGEYFRAETSACMTDKGVVCSTRVDR…
Saprolegnia parasitica	XP_012204084	MDNGNTFLQMDDMMDGDDLGLMDNSYNPFLTNLSNMSLAQNHHPGMHMQQRPGMHHPAMRQGQMSPAHLDVDMMAAGNPQVNVGANNNTTLFQAYASQFGMKPATHMPDPAADANSVEAYAAMMGVKLESPRSAMQPKPAFDARAQNNAAYFESLLKMQAGPGMGGNNAHNLTSMTLPAGVGAGFHMNPHVAPGHNGNSNISNVAMPLDARAAGLVTMDGPAPGPIKAEKAMPVQFSSGLVGSQTLSPEMLSSMIQSNMQSGDVTSHSYGSNTWNASDFDYEKDALISKADKSRERNRDHSRKSRLRKKVFVETLKQEVKQLQIYKDLVDQNPDLIALVTADHDRKMLYATASFSRVLGYPEKKLMADSVSFFELVHPDHVAKLKAELSKLAKFQDINS…
